# Supplementary material for: Hedgehog-responsive PDGFRa(+) fibroblasts maintain a unique pool of alveolar epithelial progenitor cells during alveologenesis
Source: Cell Rep. Author manuscript; Available in PMC 2022 Jun 15. (PMC9199394; doi:10.1016/j.celrep.2022.110608)
Supplement: 2 [file NIHMS1795985-supplement-2.xlsx]

## Sheet: Inhibitor concentrations
Inhibitor	Conct. Reported in Ref	Reference	Conct. Tested	Conct. Used
Capmatinib	0-40uM	(Huaqi et al., 2019)	0.1, 1, 10 uM	1uM
	0.1uM	(Frazier et al., 2019)
	2.2uM	(Park et al., 2019)
BGJ398	0.5uM	(Nakamura et al., 2015)	0.1, 1, 10 uM	1uM
	1.5uM	(Manchado et al., 2016)
	1.0uM	(Wong et al., 2018)
DAPT	10uM	(Zhang et al., 2021)	5, 25, 50 uM	25uM
	25uM	(Liu et al., 2018)
	25uM	(Wimmer et al., 2019)
Grem2	1-5ug/ml	(Tanwar et al., 2014)	10, 100, 1000 ng/ml	100ng/ml
	1.5ug/ml	(Cassandras et al., 2020)
	25ng/ml	(Zepp et al., 2017)
PPP	0.1-10uM	(Jin et al., 2018)	0.5, 2, 4, 8 uM	4uM
	10uM	(Chen et al., 2017)
	20uM	(Wang et al., 2019)
XAV939	0.5-25uM	(Maynard et al., 2020)	0.1, 1, 10 uM	1uM
	1uM	(Kuang et al., 2021)
	1uM	(Wei et al., 2021)

## Sheet: Genotyping primers
Mouse	Primer	Sequence
Rosa26mTmG	Mutant Forward	TAGAGCTTGCGGAACCCTTC
	WT Forward	AGGGAGCTGCAGTGGAGTAG
	Reverse	CTTTAAGCCTGCCCAGAAGA
Gli1-creERT2	Forward	TAAAGATATCTCACGTACTGACGGTG
	Reverse	TCTCTGACCAGAGTCATCCTTAGC
CAGTomato	WT Forward	AAGGGAGCTGCAGTGGAGTA
	WT Reverse	CCGAAAATCTGTGGGAAGTC
	Mutant Forward	CTGTTCCTGTACGGCATGG
	Mutant Reverse	GGCATTAAAGCAGCGTATCC
Sftpc-GFP	Forward	CCCACGTGAGAACAACATGG
	Reverse	AGCCAGAGAGTGTCCTAGGA
Alk5(flox/flox	Forward	CCTGCAGTAAACTTGGAATAAGAAG
	Reverse	GACCATCAGCTGTCAGTACCC
Tbr2(flox/flox)	Forward	TATGGACTGGCTGCTTTTGTATTC
	Reverse	TGGGGATAGAGGTAGAAAGACATA

## Sheet: RT-PCR primers
Primer sequences used in the PCR experiments
Primer	Sequence	Memo#1	Memo#2
ATF2-01	TACTGTGCAGGCTTGGATAAC	QPCR	Forward
ATF2-02	CCACAGATGACTGGAGAATGAG	QPCR	Reverse
Axin2-01	CCTATGCCCGTTTCCTCTAATG	QPCR	Forward
Axin2-02	TCACCCAACAAGGAGTGTAAAG	QPCR	Reverse
CREB1-01	GAGAGCTGGTATGTCAGGAATG	QPCR	Forward
CREB1-02	CCAGAAGAGATGCAGGAGAAAG	QPCR	Reverse
FOS-01	ATTGTCGAGGTGGTCTGAATG	QPCR	Forward
FOS-02	TCGAAAGACCTCAGGGTAGAA	QPCR	Reverse
Hes1-01	GAGGCGAAGGGCAAGAATAA	QPCR	Forward
Hes1-02	GAATGCCGGGAGCTATCTTT	QPCR	Reverse
Jun-01	CCAGACTGTACACCAGAAGATG	QPCR	Forward
Jun-02	CAACCAAAGTGTCTGCTTTCC	QPCR	Reverse
Smad6-01	CGCACTTTGGCTTGTAATTCTT	QPCR	Forward
Smad6-02	GGCTTTCCACCTAGTTCTACTG	QPCR	Reverse
Smad7-01	GCCCTCCCTGGATATCTTCTAT	QPCR	Forward
Smad7-02	GATCTTGCTCCGCACTTTCT	QPCR	Reverse
STAT3-01	GCCACGTTGGTGTTTCATAATC	QPCR	Forward
STAT3-02	TTCGAAGGTTGTGCTGATAGAG	QPCR	Reverse
Tcf4-01	GCCAACGGAACAGACAGTATAA	QPCR	Forward
Tcf4-02	GTTCGTGTGGTCAGGAGAATAG	QPCR	Reverse
